# Supplementary material for: Therapeutic Effects of Sigesbeckia pubescens Makino Against Atopic Dermatitis-Like Skin Inflammation Through the JAK2/STAT Signaling Pathway
Source: Int J Mol Sci. 2025 Apr 28;26(9):4191. doi: 10.3390/ijms26094191 (PMC12071371; doi:10.3390/ijms26094191)
Supplement: Supplementary file 1 [file ijms-26-04191-s001.zip]

Archive with 1 entries (1 files):
- ijms-3601667-supplementary.pdf
